# Supplementary material for: Volatilization and Retention of Metallic and Non-Metallic Elements During Thermal Treatment of Fly Ash
Source: Materials (Basel). 2025 Mar 17;18(6):1319. doi: 10.3390/ma18061319 (PMC11944209; doi:10.3390/ma18061319)
Supplement: Supplementary file 1 [file materials-18-01319-s001.zip]

Archive with 1 entries (1 files):
- materials-3456169-supplementary.pdf
